# Supplementary material for: New Bythinella (Gastropoda, Bythinellidae) species from western Turkey
Source: Zookeys. 2015 Feb 4;(481):1–13. doi: 10.3897/zookeys.481.8225 (PMC4319097; doi:10.3897/zookeys.481.8225)
Supplement: XML Treatment for Bythinella [file zookeys.481.8225-treatment1.xml]

<!DOCTYPE tp:taxon-treatment
  PUBLIC "-//TaxonX//DTD Taxonomic Treatment Publishing DTD v0 20100105//EN" "tax-treatment-NSO.dtd">
<tp:taxon-treatment xmlns:tp="http://www.plazi.org/taxpub"><tp:treatment-meta><kwd-group><label>Taxon classification</label><kwd><named-content content-type="kingdom">Animalia</named-content></kwd><kwd><named-content content-type="order">Littorinimorpha</named-content></kwd><kwd><named-content content-type="family">Bythinellidae</named-content></kwd></kwd-group><mixed-citation publication-type="journal"><person-group><name><surname>Yıldırım</surname><given-names>Mehmet Zeki</given-names></name><name><surname>Kebapçı</surname><given-names>Ümit</given-names></name><name><surname>Koca</surname><given-names>Seval Bahadır</given-names></name><name><surname>Yüce</surname><given-names>Arzu</given-names></name></person-group><article-title>New <italic><tp:taxon-name><tp:taxon-name-part taxon-name-part-type="genus">Bythinella</tp:taxon-name-part></tp:taxon-name></italic> (<tp:taxon-name><tp:taxon-name-part taxon-name-part-type="class">Gastropoda</tp:taxon-name-part></tp:taxon-name>, <tp:taxon-name><tp:taxon-name-part taxon-name-part-type="family">Bythinellidae</tp:taxon-name-part></tp:taxon-name>) species from western Turkey</article-title><source>Zookeys</source><day>4</day><month>2</month><year>2015</year><volume>2015</volume><issue>481</issue><fpage>1</fpage><lpage>13</lpage><pub-id pub-id-type="doi">10.3897/zookeys.481.8225</pub-id></mixed-citation></tp:treatment-meta><tp:nomenclature><label>Genus</label><tp:taxon-name>
                        <tp:taxon-name-part taxon-name-part-type="genus">Bythinella</tp:taxon-name-part>
                    </tp:taxon-name><tp:taxon-authority>Moquin-Tandon, 1856</tp:taxon-authority></tp:nomenclature><tp:treatment-sec sec-type="Type species"><title>Type species.</title><p><italic><tp:taxon-name><tp:taxon-name-part taxon-name-part-type="genus">Bulimus</tp:taxon-name-part> <tp:taxon-name-part taxon-name-part-type="species">viridis</tp:taxon-name-part></tp:taxon-name></italic> Poiret, 1801.</p></tp:treatment-sec></tp:taxon-treatment>
