# Supplementary material for: New Bythinella (Gastropoda, Bythinellidae) species from western Turkey
Source: Zookeys. 2015 Feb 4;(481):1–13. doi: 10.3897/zookeys.481.8225 (PMC4319097; doi:10.3897/zookeys.481.8225)
Supplement: XML Treatment for Bythinella anatolica [file zookeys.481.8225-treatment2.xml]

<!DOCTYPE tp:taxon-treatment
  PUBLIC "-//TaxonX//DTD Taxonomic Treatment Publishing DTD v0 20100105//EN" "tax-treatment-NSO.dtd">
<tp:taxon-treatment xmlns:tp="http://www.plazi.org/taxpub"><tp:treatment-meta><kwd-group><label>Taxon classification</label><kwd><named-content content-type="kingdom">Animalia</named-content></kwd><kwd><named-content content-type="order">Littorinimorpha</named-content></kwd><kwd><named-content content-type="family">Bythinellidae</named-content></kwd></kwd-group><mixed-citation publication-type="journal"><person-group><name><surname>Yıldırım</surname><given-names>Mehmet Zeki</given-names></name><name><surname>Kebapçı</surname><given-names>Ümit</given-names></name><name><surname>Koca</surname><given-names>Seval Bahadır</given-names></name><name><surname>Yüce</surname><given-names>Arzu</given-names></name></person-group><article-title>New <italic><tp:taxon-name><tp:taxon-name-part taxon-name-part-type="genus">Bythinella</tp:taxon-name-part></tp:taxon-name></italic> (<tp:taxon-name><tp:taxon-name-part taxon-name-part-type="class">Gastropoda</tp:taxon-name-part></tp:taxon-name>, <tp:taxon-name><tp:taxon-name-part taxon-name-part-type="family">Bythinellidae</tp:taxon-name-part></tp:taxon-name>) species from western Turkey</article-title><source>Zookeys</source><day>4</day><month>2</month><year>2015</year><volume>2015</volume><issue>481</issue><fpage>1</fpage><lpage>13</lpage><pub-id pub-id-type="doi">10.3897/zookeys.481.8225</pub-id></mixed-citation></tp:treatment-meta><tp:nomenclature><tp:taxon-name>
                        <tp:taxon-name-part taxon-name-part-type="genus">Bythinella</tp:taxon-name-part>
                        <tp:taxon-name-part taxon-name-part-type="species">anatolica</tp:taxon-name-part>
                        <object-id xmlns:xlink="http://www.w3.org/1999/xlink" content-type="zoobank" xlink:type="simple">http://zoobank.org/F4B75E78-F447-40C7-BCF0-5B2FA8D00A57</object-id>
                    </tp:taxon-name><tp:taxon-authority>Yıldırım, Kebapçı &amp; Bahadır Koca</tp:taxon-authority><tp:taxon-status xmlns:xlink="http://www.w3.org/1999/xlink" xlink:type="simple">sp. n.</tp:taxon-status><xref ref-type="fig" rid="F1">Figs 1</xref><xref ref-type="fig" rid="F2">, 2</xref><xref ref-type="fig" rid="F6">, 6a</xref></tp:nomenclature><tp:treatment-sec sec-type="Holotype"><title>Holotype</title><p>(Coll. Yıldırım): SH 2.78 mm, SW 1.67 mm, ah 1.22 mm, aw 1.11 mm. Coll. Yıldırım; TURKEY, Manisa, Çırpıcıdede hill on Spil Mountain, <named-content xmlns:xlink="http://www.w3.org/1999/xlink" content-type="dwc:verbatimCoordinates" xlink:type="simple">N 38°44.66', E 27°24.30'</named-content>, 17. 07. 2006. Leg. M. Z. Yıldırım. Paratypes: 18 ex. (5 dissected), same data and locality as holotype in Coll. Yıldırım.</p></tp:treatment-sec><tp:treatment-sec sec-type="Type locality"><title>Type locality.</title><p>A spring below Çırpıcıdede hill on Spil Mountain and its small outflow stream down the hill, Manisa.</p></tp:treatment-sec><tp:treatment-sec sec-type="Etymology"><title>Etymology.</title><p>Named after Anatolia.</p></tp:treatment-sec><tp:treatment-sec sec-type="Description"><title>Description.</title><p>Shell thin, usually cylindrical-ovoid (SW/SH 57.19%), appearing blackish (owing to darkly pigmented animal), with slightly rough surface; apex blunt, depressed on the left side; having 3 <sup>1</sup>/<sub>2</sub>–4 very tumid whorls (more convex the left side), last whorl more inflated, sutures deep. Aperture ovoid or pear shaped, height of the aperture usually greater than penultimate whorl, umbilicus relatively broad and deep, sometimes covered by the outer lip, palatal lip margin not reflected, columellar and parietal margins broadly reflected.</p><p>Head black; tentacles unpigmented. Operculum oval and with distinct growth lines.</p><p>Penis unpigmented and variable in natural position among individuals (straight to bent or folded), though not in shape. Tubular gland thickened, penial appendix usually very short (varying according to the shell size of the individuals). Bursa copulatrix narrow and elongated, rs<sub>1</sub> large and globular in shape. Central tooth of radula with 9 pointed cusps, 1 median and 4 each on sides; lateral margin without any cusps, but undulated; basal lip roundish (Figures <xref ref-type="fig" rid="F1">1</xref>, <xref ref-type="fig" rid="F2">2</xref>).</p><fig id="F1" position="float" orientation="portrait"><label>Figure 1.</label><caption><p>Shell and anatomy of a <italic><tp:taxon-name><tp:taxon-name-part taxon-name-part-type="genus">Bythinella</tp:taxon-name-part></tp:taxon-name></italic> species (<italic><tp:taxon-name><tp:taxon-name-part taxon-name-part-type="genus">Bythinella</tp:taxon-name-part> <tp:taxon-name-part taxon-name-part-type="species">anatolica</tp:taxon-name-part></tp:taxon-name></italic> sp. n.). Scale bars = 1 mm.</p></caption><graphic xmlns:xlink="http://www.w3.org/1999/xlink" xlink:href="zookeys-481-001-g001.jpg" position="float" orientation="portrait" xlink:type="simple" id="oo_38071.jpg"/></fig><fig id="F2" position="float" orientation="portrait"><label>Figure 2.</label><caption><p>Shell and anatomy of <italic><tp:taxon-name><tp:taxon-name-part taxon-name-part-type="genus">Bythinella</tp:taxon-name-part> <tp:taxon-name-part taxon-name-part-type="species">anatolica</tp:taxon-name-part></tp:taxon-name></italic> sp. n.: <bold>a</bold> shell <bold>b, c, d</bold> male head and various positions of penis <bold>e, f, g</bold> penes <bold>h</bold> female genitalia. Scale bars = 1 mm.</p></caption><graphic xmlns:xlink="http://www.w3.org/1999/xlink" xlink:href="zookeys-481-001-g002.jpg" position="float" orientation="portrait" xlink:type="simple" id="oo_38072.jpg"/></fig><p>Measurements (n=19): SH: 2.79 mm (min 2.37/max 3.07), SW: 1.65 mm (min 1.37/max 1.92), SH/SW: 1.7 (min 1.59/max 1. 91), SW/SH:  0.58 (min 0.52/max 0.62), ah/SH: 0.44 (min 0.41/max 0.46).</p><p>Differential diagnosis: Identified by its larger shell (except <italic><tp:taxon-name><tp:taxon-name-part taxon-name-part-type="genus">Bythinella</tp:taxon-name-part> <tp:taxon-name-part taxon-name-part-type="species">wilkei</tp:taxon-name-part></tp:taxon-name></italic> sp. n.) and ear–like aperture having reflected margins, a character state not observed in other Turkish species.</p></tp:treatment-sec><tp:treatment-sec sec-type="Habitat"><title>Habitat.</title><p>Specimens were collected from under the stones in the spring outflow down the hill.</p></tp:treatment-sec><tp:treatment-sec sec-type="Remarks"><title>Remarks.</title><p>The new species is distinguished from other Turkish species by its larger shell dimensions and ear like shell aperture. <italic><tp:taxon-name><tp:taxon-name-part taxon-name-part-type="genus">Bythinella</tp:taxon-name-part> <tp:taxon-name-part taxon-name-part-type="species">turca</tp:taxon-name-part></tp:taxon-name></italic> <xref ref-type="bibr" rid="B27">Radoman 1976</xref> is distinguished from <italic><tp:taxon-name><tp:taxon-name-part taxon-name-part-type="genus">Bythinella</tp:taxon-name-part> <tp:taxon-name-part taxon-name-part-type="species">anatolica</tp:taxon-name-part></tp:taxon-name></italic> sp. n. by its blunter and shorter shell (SH 2,42 ± 0,13; max. 2.81 mm). SW/SH is close to <italic><tp:taxon-name><tp:taxon-name-part taxon-name-part-type="genus">Bythinella</tp:taxon-name-part> <tp:taxon-name-part taxon-name-part-type="species">istanbulensis</tp:taxon-name-part></tp:taxon-name></italic> sp. n., from which it can be distinguished by its oval shell with convex whorls. <italic><tp:taxon-name><tp:taxon-name-part taxon-name-part-type="genus">Bythinella</tp:taxon-name-part> <tp:taxon-name-part taxon-name-part-type="species">occasiuncula</tp:taxon-name-part></tp:taxon-name></italic> and <italic><tp:taxon-name><tp:taxon-name-part taxon-name-part-type="genus">Bythinella</tp:taxon-name-part> <tp:taxon-name-part taxon-name-part-type="species">magdalenae</tp:taxon-name-part></tp:taxon-name></italic>, the geographically most proximate congeners, have smaller shell dimensions, while <italic><tp:taxon-name><tp:taxon-name-part taxon-name-part-type="genus">Bythinella</tp:taxon-name-part> <tp:taxon-name-part taxon-name-part-type="species">occasiuncula</tp:taxon-name-part></tp:taxon-name></italic> can be identified by the shorter and blunter shell shape and <italic><tp:taxon-name><tp:taxon-name-part taxon-name-part-type="genus">Bythinella</tp:taxon-name-part> <tp:taxon-name-part taxon-name-part-type="species">magdalenae</tp:taxon-name-part></tp:taxon-name></italic> sp. n. by smoother periphery and shallow sutures.</p><p>According to our current knowledge of Peri-Aegean <italic><tp:taxon-name><tp:taxon-name-part taxon-name-part-type="genus">Bythinella</tp:taxon-name-part></tp:taxon-name></italic> species, the area of the Aegean coast of Turkey is a center of diversity for the genus. The Eastern Aegean Islands Ikaria, Kos, Lesbos, and Chios are inhabited by <italic><tp:taxon-name><tp:taxon-name-part taxon-name-part-type="genus">Bythinella</tp:taxon-name-part> <tp:taxon-name-part taxon-name-part-type="species">kosensis</tp:taxon-name-part></tp:taxon-name></italic> (<xref ref-type="bibr" rid="B29">Schütt 1980</xref>; <xref ref-type="bibr" rid="B3">Bank 1988</xref>), while within the provinces of Aydın, İzmir, and Manisa on adjacent Anatolian mainland there are three species (<italic><tp:taxon-name><tp:taxon-name-part taxon-name-part-type="genus">Bythinella</tp:taxon-name-part> <tp:taxon-name-part taxon-name-part-type="species">anatolica</tp:taxon-name-part></tp:taxon-name></italic> sp. n., <italic><tp:taxon-name><tp:taxon-name-part taxon-name-part-type="genus">Bythinella</tp:taxon-name-part> <tp:taxon-name-part taxon-name-part-type="species">magdalenae</tp:taxon-name-part></tp:taxon-name></italic> sp. n. and <italic><tp:taxon-name><tp:taxon-name-part taxon-name-part-type="genus">Bythinella</tp:taxon-name-part> <tp:taxon-name-part taxon-name-part-type="species">occasiuncula</tp:taxon-name-part></tp:taxon-name></italic>) geographically isolated from the remainder of the species recorded in Turkey (Figure <xref ref-type="fig" rid="F7">7</xref>).</p></tp:treatment-sec><tp:treatment-sec><!--Section generated to contain objects referenced in tp:taxon-treatment.--><fig id="F6" position="float" orientation="portrait"><label>Figure 6.</label><caption><p><italic><tp:taxon-name><tp:taxon-name-part taxon-name-part-type="genus">Bythinella</tp:taxon-name-part></tp:taxon-name></italic> species from western Anatolia: <bold>a</bold> <italic><tp:taxon-name><tp:taxon-name-part taxon-name-part-type="genus">Bythinella</tp:taxon-name-part> <tp:taxon-name-part taxon-name-part-type="species">anatolica</tp:taxon-name-part></tp:taxon-name></italic> sp. n. <bold>b</bold> <italic><tp:taxon-name><tp:taxon-name-part taxon-name-part-type="genus">Bythinella</tp:taxon-name-part> <tp:taxon-name-part taxon-name-part-type="species">istanbulensis</tp:taxon-name-part></tp:taxon-name></italic> sp. n. <bold>c</bold> <italic><tp:taxon-name><tp:taxon-name-part taxon-name-part-type="genus">Bythinella</tp:taxon-name-part> <tp:taxon-name-part taxon-name-part-type="species">magdalenae</tp:taxon-name-part></tp:taxon-name></italic> sp. n. <bold>d</bold> <italic><tp:taxon-name><tp:taxon-name-part taxon-name-part-type="genus">Bythinella</tp:taxon-name-part> <tp:taxon-name-part taxon-name-part-type="species">wilkei</tp:taxon-name-part></tp:taxon-name></italic> sp. n.</p></caption><graphic xmlns:xlink="http://www.w3.org/1999/xlink" xlink:href="zookeys-481-001-g006.jpg" position="float" orientation="portrait" xlink:type="simple" id="oo_38076.jpg"/></fig><fig id="F7" position="float" orientation="portrait"><label>Figure 7.</label><caption><p>Map showing the locations of <italic><tp:taxon-name><tp:taxon-name-part taxon-name-part-type="genus">Bythinella</tp:taxon-name-part></tp:taxon-name></italic> species in Turkey and the Eastern Aegean Islands: <italic><tp:taxon-name><tp:taxon-name-part taxon-name-part-type="genus">Bythinella</tp:taxon-name-part> <tp:taxon-name-part taxon-name-part-type="species">anatolica</tp:taxon-name-part></tp:taxon-name></italic> sp. n. (black triangle), <italic><tp:taxon-name><tp:taxon-name-part taxon-name-part-type="genus">Bythinella</tp:taxon-name-part> <tp:taxon-name-part taxon-name-part-type="species">istanbulensis</tp:taxon-name-part></tp:taxon-name></italic> sp. n. (closed square), <italic><tp:taxon-name><tp:taxon-name-part taxon-name-part-type="genus">Bythinella</tp:taxon-name-part> <tp:taxon-name-part taxon-name-part-type="species">kazdaghensis</tp:taxon-name-part></tp:taxon-name></italic> (diamond), <italic><tp:taxon-name><tp:taxon-name-part taxon-name-part-type="genus">Bythinella</tp:taxon-name-part> <tp:taxon-name-part taxon-name-part-type="species">kosensis</tp:taxon-name-part></tp:taxon-name></italic> (asterix), <italic><tp:taxon-name><tp:taxon-name-part taxon-name-part-type="genus">Bythinella</tp:taxon-name-part> <tp:taxon-name-part taxon-name-part-type="species">magdalenae</tp:taxon-name-part></tp:taxon-name></italic> sp. n. (closed circle), <italic><tp:taxon-name><tp:taxon-name-part taxon-name-part-type="genus">Bythinella</tp:taxon-name-part> <tp:taxon-name-part taxon-name-part-type="species">occasiuncula</tp:taxon-name-part></tp:taxon-name></italic> (open circle), <italic><tp:taxon-name><tp:taxon-name-part taxon-name-part-type="genus">Bythinella</tp:taxon-name-part> <tp:taxon-name-part taxon-name-part-type="species">turca</tp:taxon-name-part></tp:taxon-name></italic> (open triangle), <italic><tp:taxon-name><tp:taxon-name-part taxon-name-part-type="genus">Bythinella</tp:taxon-name-part> <tp:taxon-name-part taxon-name-part-type="species">wilkei</tp:taxon-name-part></tp:taxon-name></italic> sp. n. (open square).</p></caption><graphic xmlns:xlink="http://www.w3.org/1999/xlink" xlink:href="zookeys-481-001-g007.jpg" position="float" orientation="portrait" xlink:type="simple" id="oo_38077.jpg"/></fig></tp:treatment-sec><ref-list><ref id="B27"><mixed-citation xmlns:xlink="http://www.w3.org/1999/xlink" xlink:type="simple"><person-group><name name-style="western"><surname>Radoman</surname><given-names>P</given-names></name></person-group> (<year>1976</year>) <article-title>Speciation within the family <tp:taxon-name><tp:taxon-name-part taxon-name-part-type="family">Bythinellidae</tp:taxon-name-part></tp:taxon-name> on the Balkans and Asia Minor.</article-title><source>Zeitschrift für Zoologische Systematik und Evolutionsforschung</source><volume>14</volume>(<issue>2</issue>): <fpage>130</fpage>–<lpage>152</lpage>. doi: <ext-link ext-link-type="doi" xlink:href="10.1111/j.1439-0469.1976.tb00522.x" xlink:type="simple">10.1111/j.1439-0469.1976.tb00522.x</ext-link></mixed-citation></ref><ref id="B29"><mixed-citation xmlns:xlink="http://www.w3.org/1999/xlink" xlink:type="simple"><person-group><name name-style="western"><surname>Schütt</surname><given-names>H</given-names></name></person-group> (<year>1980</year>) <article-title>Zur Kenntnis Griechischer Hydrobiiden.</article-title><source>Archiv für Molluskende</source><volume>110</volume>: <fpage>115</fpage>–<lpage>149</lpage>.</mixed-citation></ref><ref id="B3"><mixed-citation xmlns:xlink="http://www.w3.org/1999/xlink" xlink:type="simple"><person-group><name name-style="western"><surname>Bank</surname><given-names>RA</given-names></name></person-group> (<year>1988</year>) <article-title>Die Molluskenfauna der griechischen Insel Lesbos (= Mytilini).</article-title><source>Basteria</source><volume>52</volume>: <fpage>61</fpage>–<lpage>76</lpage>.</mixed-citation></ref></ref-list></tp:taxon-treatment>
