# Supplementary material for: New Bythinella (Gastropoda, Bythinellidae) species from western Turkey
Source: Zookeys. 2015 Feb 4;(481):1–13. doi: 10.3897/zookeys.481.8225 (PMC4319097; doi:10.3897/zookeys.481.8225)
Supplement: XML Treatment for Bythinella istanbulensis [file zookeys.481.8225-treatment3.xml]

<!DOCTYPE tp:taxon-treatment
  PUBLIC "-//TaxonX//DTD Taxonomic Treatment Publishing DTD v0 20100105//EN" "tax-treatment-NSO.dtd">
<tp:taxon-treatment xmlns:tp="http://www.plazi.org/taxpub"><tp:treatment-meta><kwd-group><label>Taxon classification</label><kwd><named-content content-type="kingdom">Animalia</named-content></kwd><kwd><named-content content-type="order">Littorinimorpha</named-content></kwd><kwd><named-content content-type="family">Bythinellidae</named-content></kwd></kwd-group><mixed-citation publication-type="journal"><person-group><name><surname>Yıldırım</surname><given-names>Mehmet Zeki</given-names></name><name><surname>Kebapçı</surname><given-names>Ümit</given-names></name><name><surname>Koca</surname><given-names>Seval Bahadır</given-names></name><name><surname>Yüce</surname><given-names>Arzu</given-names></name></person-group><article-title>New <italic><tp:taxon-name><tp:taxon-name-part taxon-name-part-type="genus">Bythinella</tp:taxon-name-part></tp:taxon-name></italic> (<tp:taxon-name><tp:taxon-name-part taxon-name-part-type="class">Gastropoda</tp:taxon-name-part></tp:taxon-name>, <tp:taxon-name><tp:taxon-name-part taxon-name-part-type="family">Bythinellidae</tp:taxon-name-part></tp:taxon-name>) species from western Turkey</article-title><source>Zookeys</source><day>4</day><month>2</month><year>2015</year><volume>2015</volume><issue>481</issue><fpage>1</fpage><lpage>13</lpage><pub-id pub-id-type="doi">10.3897/zookeys.481.8225</pub-id></mixed-citation></tp:treatment-meta><tp:nomenclature><tp:taxon-name>
                        <tp:taxon-name-part taxon-name-part-type="genus">Bythinella</tp:taxon-name-part>
                        <tp:taxon-name-part taxon-name-part-type="species">istanbulensis</tp:taxon-name-part>
                        <object-id xmlns:xlink="http://www.w3.org/1999/xlink" content-type="zoobank" xlink:type="simple">http://zoobank.org/8958B919-4F97-4EAA-A6F8-EB7059A8FEB7</object-id>
                    </tp:taxon-name><tp:taxon-authority>Yıldırım, Kebapçı &amp; Yüce</tp:taxon-authority><tp:taxon-status xmlns:xlink="http://www.w3.org/1999/xlink" xlink:type="simple">sp. n.</tp:taxon-status><xref ref-type="fig" rid="F3">Figs 3</xref><xref ref-type="fig" rid="F6">, 6b</xref><!--PageBreak--><!--PageBreak--><tp:nomenclature-citation-list><tp:nomenclature-citation><tp:taxon-name><tp:taxon-name-part taxon-name-part-type="genus">Bythinella</tp:taxon-name-part> <tp:taxon-name-part taxon-name-part-type="species">opaca</tp:taxon-name-part></tp:taxon-name><comment>, Schütt, H., 1965 Zur Systematik und Ökologie Türkischer Süsswasserprosobranchier. Zoologische Mededelingen, 41: 43–71. (misidentification).</comment></tp:nomenclature-citation><tp:nomenclature-citation><tp:taxon-name><tp:taxon-name-part taxon-name-part-type="genus">Bythinella</tp:taxon-name-part> “<tp:taxon-name-part taxon-name-part-type="species">opaca</tp:taxon-name-part>”</tp:taxon-name><comment>, Schütt, H., 1980 Zur Kenntnis griechischer Hydrobiiden, Arch.Moll.110 (4/6):115.</comment></tp:nomenclature-citation><tp:nomenclature-citation><tp:taxon-name><tp:taxon-name-part taxon-name-part-type="genus">Bythinella</tp:taxon-name-part></tp:taxon-name><comment> sp. A, <xref ref-type="bibr" rid="B33">Yıldırım et al. 2006</xref> Supplement to the <tp:taxon-name><tp:taxon-name-part taxon-name-part-type="subclass">Prosobranchia</tp:taxon-name-part></tp:taxon-name> (<tp:taxon-name><tp:taxon-name-part taxon-name-part-type="phylum">Mollusca</tp:taxon-name-part></tp:taxon-name>: <tp:taxon-name><tp:taxon-name-part taxon-name-part-type="class">Gastropoda</tp:taxon-name-part></tp:taxon-name>) Fauna of Fresh and Brackish Waters of Turkey, Tr. J. Zool. 30: 197–204.</comment></tp:nomenclature-citation></tp:nomenclature-citation-list></tp:nomenclature><tp:treatment-sec sec-type="Holotype"><title>Holotype</title><p>(Coll. Yıldırım): Shell height: 2.74 mm, width 1.43 mm (Coll. M.Z. Yıldırım); TURKEY, Istanbul, Bahçeköy, a small spring at the entrance of Bahçeköy in Belgrad Forest, <named-content xmlns:xlink="http://www.w3.org/1999/xlink" content-type="dwc:verbatimCoordinates" xlink:type="simple">N41°11.09', E28°59.5'</named-content>, 23.02.2013, leg. A. Yüce. Paratypes: 27 ex., same data and locality as holotype; 5 ex. Zoologisches Museum Hamburg (ZMH 79661), 5 ex. Naturhistorisches Museum in Wien (NHMW 109174), rest in the Coll. Yıldırım. Additional material: 5 ex. in the University of Giessen (Coll. Prof. Wilke), rest in the Coll. Yıldırım (5 dissected).</p><!--PageBreak--></tp:treatment-sec><tp:treatment-sec sec-type="Type locality"><title>Type locality.</title><p>A small spring at the entrance of Bahçeköy in Belgrad Forest, Bahçeköy, Istanbul.</p></tp:treatment-sec><tp:treatment-sec sec-type="Etymology"><title>Etymology.</title><p>Named after the type locality.</p></tp:treatment-sec><tp:treatment-sec sec-type="Description"><title>Description.</title><p>Shell broad cylindrical oval, yellowish horn-colored, surface smooth and glossy covered by a thick, solid and rough encrustation due to chemical conditions of the spring water; apex blunt; 3½–4 convex whorls, rapidly and regularly increasing to form a cylindrical shape, last whorl about <sup>2</sup>/<sub>3</sub> of the shell height, sutures relatively deep; aperture pear-shaped, height nearly the same as or slightly less than the penultimate whorl, columellar margin with an distinct inner lip reaching basal and apical corners of the aperture; operculum orange, umbilicus narrow and slit-shaped (Figs <xref ref-type="fig" rid="F2">2a</xref>, <xref ref-type="fig" rid="F6">6a</xref>).</p><p>Tubular gland relatively short and thick. Pallial roof unpigmented, head having little pigmentation (Fig. <xref ref-type="fig" rid="F2">2b</xref>), rs<sub>1</sub> small and attached to oviduct (Fig. <xref ref-type="fig" rid="F2">2c</xref>), thus not easily discernible.</p><p>Measurements (n=28): SH: 2.67 mm (min 2.18/max 2.87), SW: 1.66 mm (min 1.37/max 1.94), SH/SW: 1.61 (min 1.39/max 1.84), SW/SH: 0.62 (min 0.54/max 0.72), ah/SH: 0.41 (min 0.37/max 0.50).</p><fig id="F3" position="float" orientation="portrait"><label>Figure 3.</label><caption><p>Shell and anatomy of <italic><tp:taxon-name><tp:taxon-name-part taxon-name-part-type="genus">Bythinella</tp:taxon-name-part> <tp:taxon-name-part taxon-name-part-type="species">istanbulensis</tp:taxon-name-part></tp:taxon-name></italic> sp. n.: <bold>a</bold> shell <bold>b</bold> male head and penis in natural position <bold>c</bold> penis <bold>d</bold> female genitalia. Scale bars = 1 mm.</p></caption><graphic xmlns:xlink="http://www.w3.org/1999/xlink" xlink:href="zookeys-481-001-g003.jpg" position="float" orientation="portrait" xlink:type="simple" id="oo_38073.jpg"/></fig></tp:treatment-sec><tp:treatment-sec sec-type="Differential diagnosis"><title>Differential diagnosis.</title><p>This new species is distinguished from other Turkish <italic><tp:taxon-name><tp:taxon-name-part taxon-name-part-type="genus">Bythinella</tp:taxon-name-part></tp:taxon-name></italic> species by its nearly cylindrical shell with broad and blunt apex. Small and attached rs<sub>1</sub>, unpigmented and light coloured pallial roof are the other key characters.</p></tp:treatment-sec><tp:treatment-sec sec-type="Habitat"><title>Habitat.</title><p>Specimens were collected from the stones in a small spring and its pond.</p></tp:treatment-sec><tp:treatment-sec sec-type="Remarks"><title>Remarks.</title><p>Based on shell characters only, <xref ref-type="bibr" rid="B28">Schütt (1965)</xref> misidentified <!--PageBreak--><italic><tp:taxon-name><tp:taxon-name-part taxon-name-part-type="genus">Bythinella</tp:taxon-name-part></tp:taxon-name></italic> specimens from Belgrad Forest as <italic><tp:taxon-name><tp:taxon-name-part taxon-name-part-type="genus">Bythinella</tp:taxon-name-part> <tp:taxon-name-part taxon-name-part-type="species">opaca</tp:taxon-name-part></tp:taxon-name></italic> (Frauenfeld, 1857), a species originally described from Carniola (Slovenia) and Italy. <italic><tp:taxon-name><tp:taxon-name-part taxon-name-part-type="genus">Bythinella</tp:taxon-name-part> <tp:taxon-name-part taxon-name-part-type="species">angelitae</tp:taxon-name-part></tp:taxon-name></italic> was introduced as a replacement name for the preoccupied name <italic><tp:taxon-name><tp:taxon-name-part taxon-name-part-type="genus">Paludinella</tp:taxon-name-part> <tp:taxon-name-part taxon-name-part-type="species">opaca</tp:taxon-name-part></tp:taxon-name></italic> Frauenfeld, 1857, a homonym of <italic><tp:taxon-name><tp:taxon-name-part taxon-name-part-type="genus">Paludinella</tp:taxon-name-part> <tp:taxon-name-part taxon-name-part-type="species">opaca</tp:taxon-name-part></tp:taxon-name></italic> M. von Gallenstein, 1848, by <xref ref-type="bibr" rid="B21">Haase et al. (2007)</xref>. The two closely related species <italic><tp:taxon-name><tp:taxon-name-part taxon-name-part-type="genus">Bythinella</tp:taxon-name-part> <tp:taxon-name-part taxon-name-part-type="species">angelitae</tp:taxon-name-part></tp:taxon-name></italic> and <italic><tp:taxon-name><tp:taxon-name-part taxon-name-part-type="genus">Bythinella</tp:taxon-name-part> <tp:taxon-name-part taxon-name-part-type="species">opaca</tp:taxon-name-part></tp:taxon-name></italic> can be morphologically separated only by radular dentition, and the geographic range of <italic><tp:taxon-name><tp:taxon-name-part taxon-name-part-type="genus">Bythinella</tp:taxon-name-part> <tp:taxon-name-part taxon-name-part-type="species">angelitae</tp:taxon-name-part></tp:taxon-name></italic> is restricted to the border areas of Austria and Slovenia (<xref ref-type="bibr" rid="B21">Haase et al. 2007</xref>). Although they have been recorded in previous studies (<xref ref-type="bibr" rid="B31">Wagner 1941</xref>; <xref ref-type="bibr" rid="B20">Grossu 1956</xref>; <xref ref-type="bibr" rid="B1">Angelov 1960</xref>, <xref ref-type="bibr" rid="B2">2000</xref>), <italic><tp:taxon-name><tp:taxon-name-part taxon-name-part-type="genus">Bythinella</tp:taxon-name-part> <tp:taxon-name-part taxon-name-part-type="species">austriaca</tp:taxon-name-part></tp:taxon-name></italic> (Frauenfeld, 1857) and <italic><tp:taxon-name><tp:taxon-name-part taxon-name-part-type="genus">Bythinella</tp:taxon-name-part> <tp:taxon-name-part taxon-name-part-type="species">opaca</tp:taxon-name-part></tp:taxon-name></italic> (M. von Gallenstein, 1848) have not been confirmed from the eastern Balkan countries in recent studies (<xref ref-type="bibr" rid="B10">Falniowski et al. 2009a</xref>, <xref ref-type="bibr" rid="B11">b</xref>). Therefore, there is a large distribution gap between the ranges of Central European taxa and that of <italic><tp:taxon-name><tp:taxon-name-part taxon-name-part-type="genus">Bythinella</tp:taxon-name-part> <tp:taxon-name-part taxon-name-part-type="species">istanbulensis</tp:taxon-name-part></tp:taxon-name></italic> sp. n.</p><p>Despite the conchological similarities, the new species is anatomically distinct from the Central European species <italic><tp:taxon-name><tp:taxon-name-part taxon-name-part-type="genus">Bythinella</tp:taxon-name-part> <tp:taxon-name-part taxon-name-part-type="species">austriaca</tp:taxon-name-part></tp:taxon-name></italic> and <italic><tp:taxon-name><tp:taxon-name-part taxon-name-part-type="genus">Bythinella</tp:taxon-name-part> <tp:taxon-name-part taxon-name-part-type="species">opaca</tp:taxon-name-part></tp:taxon-name></italic>. While the lighter pallial roof colouration is also observed in <italic><tp:taxon-name><tp:taxon-name-part taxon-name-part-type="genus">Bythinella</tp:taxon-name-part> <tp:taxon-name-part taxon-name-part-type="species">opaca</tp:taxon-name-part></tp:taxon-name></italic> (Glöer &amp; Pešic, 2006), <italic><tp:taxon-name><tp:taxon-name-part taxon-name-part-type="genus">Bythinella</tp:taxon-name-part> <tp:taxon-name-part taxon-name-part-type="species">austriaca</tp:taxon-name-part></tp:taxon-name></italic> has a dark pallial roof colouration. The new species differs from both of these taxa in having a very short and broad penial appendix (cf. long trumpet-shaped penial appendix in these species).</p></tp:treatment-sec><tp:treatment-sec><!--Section generated to contain objects referenced in tp:taxon-treatment.--><fig id="F6" position="float" orientation="portrait"><label>Figure 6.</label><caption><p><italic><tp:taxon-name><tp:taxon-name-part taxon-name-part-type="genus">Bythinella</tp:taxon-name-part></tp:taxon-name></italic> species from western Anatolia: <bold>a</bold> <italic><tp:taxon-name><tp:taxon-name-part taxon-name-part-type="genus">Bythinella</tp:taxon-name-part> <tp:taxon-name-part taxon-name-part-type="species">anatolica</tp:taxon-name-part></tp:taxon-name></italic> sp. n. <bold>b</bold> <italic><tp:taxon-name><tp:taxon-name-part taxon-name-part-type="genus">Bythinella</tp:taxon-name-part> <tp:taxon-name-part taxon-name-part-type="species">istanbulensis</tp:taxon-name-part></tp:taxon-name></italic> sp. n. <bold>c</bold> <italic><tp:taxon-name><tp:taxon-name-part taxon-name-part-type="genus">Bythinella</tp:taxon-name-part> <tp:taxon-name-part taxon-name-part-type="species">magdalenae</tp:taxon-name-part></tp:taxon-name></italic> sp. n. <bold>d</bold> <italic><tp:taxon-name><tp:taxon-name-part taxon-name-part-type="genus">Bythinella</tp:taxon-name-part> <tp:taxon-name-part taxon-name-part-type="species">wilkei</tp:taxon-name-part></tp:taxon-name></italic> sp. n.</p></caption><graphic xmlns:xlink="http://www.w3.org/1999/xlink" xlink:href="zookeys-481-001-g006.jpg" position="float" orientation="portrait" xlink:type="simple" id="oo_38076.jpg"/></fig><fig id="F2" position="float" orientation="portrait"><label>Figure 2.</label><caption><p>Shell and anatomy of <italic><tp:taxon-name><tp:taxon-name-part taxon-name-part-type="genus">Bythinella</tp:taxon-name-part> <tp:taxon-name-part taxon-name-part-type="species">anatolica</tp:taxon-name-part></tp:taxon-name></italic> sp. n.: <bold>a</bold> shell <bold>b, c, d</bold> male head and various positions of penis <bold>e, f, g</bold> penes <bold>h</bold> female genitalia. Scale bars = 1 mm.</p></caption><graphic xmlns:xlink="http://www.w3.org/1999/xlink" xlink:href="zookeys-481-001-g002.jpg" position="float" orientation="portrait" xlink:type="simple" id="oo_38072.jpg"/></fig></tp:treatment-sec><ref-list><ref id="B33"><mixed-citation xmlns:xlink="http://www.w3.org/1999/xlink" xlink:type="simple"><person-group><name name-style="western"><surname>Yıldırım</surname><given-names>MZ</given-names></name><name name-style="western"><surname>Bahadır Koca</surname><given-names>S</given-names></name><name name-style="western"><surname>Kebapçı</surname><given-names>Ü</given-names></name></person-group> (<year>2006</year>) <article-title>Supplement to the <tp:taxon-name><tp:taxon-name-part taxon-name-part-type="subclass">Prosobranchia</tp:taxon-name-part></tp:taxon-name> (<tp:taxon-name><tp:taxon-name-part taxon-name-part-type="phylum">Mollusca</tp:taxon-name-part></tp:taxon-name>: <tp:taxon-name><tp:taxon-name-part taxon-name-part-type="class">Gastropoda</tp:taxon-name-part></tp:taxon-name>) Fauna of Fresh and Brackish Waters of Turkey.</article-title><source>Turkish Journal of Zoology</source><volume>30</volume>: <fpage>197</fpage>–<lpage>204</lpage>.</mixed-citation></ref><ref id="B28"><mixed-citation xmlns:xlink="http://www.w3.org/1999/xlink" xlink:type="simple"><person-group><name name-style="western"><surname>Schütt</surname><given-names>H</given-names></name></person-group> (<year>1965</year>) <article-title>Zur Systematik und Ökologie Türkischer Süsswasserprosobranchier.</article-title><source>Zoologische Mededelingen</source><volume>41</volume>: <fpage>43</fpage>–<lpage>71</lpage>.</mixed-citation></ref><ref id="B21"><mixed-citation xmlns:xlink="http://www.w3.org/1999/xlink" xlink:type="simple"><person-group><name name-style="western"><surname>Haase</surname><given-names>M</given-names></name><name name-style="western"><surname>Wilke</surname><given-names>T</given-names></name><name name-style="western"><surname>Mildner</surname><given-names>P</given-names></name></person-group> (<year>2007</year>) <article-title>Identifying species of <italic><tp:taxon-name><tp:taxon-name-part taxon-name-part-type="genus">Bythinella</tp:taxon-name-part></tp:taxon-name></italic> (<tp:taxon-name><tp:taxon-name-part taxon-name-part-type="subclass">Caenogastropoda</tp:taxon-name-part></tp:taxon-name>: <tp:taxon-name><tp:taxon-name-part taxon-name-part-type="superfamily">Rissooidea</tp:taxon-name-part></tp:taxon-name>): A plea for an integrative opproach.</article-title><source>Zootaxa</source><volume>1563</volume>: <fpage>1</fpage>–<lpage>16</lpage></mixed-citation></ref><ref id="B31"><mixed-citation xmlns:xlink="http://www.w3.org/1999/xlink" xlink:type="simple"><person-group><name name-style="western"><surname>Wagner</surname><given-names>J</given-names></name></person-group> (<year>1941</year>) <article-title>A Gutin-hegység <tp:taxon-name><tp:taxon-name-part taxon-name-part-type="phylum">Mollusca</tp:taxon-name-part></tp:taxon-name> faunájának alapvetése</article-title> [<trans-title xml:lang="en">The basis of the mollusc fauna of Gutin Mountains</trans-title>]. <source>Állattani Közlemények</source><volume>38</volume>: <fpage>197</fpage>–<lpage>210</lpage>.</mixed-citation></ref><ref id="B20"><mixed-citation xmlns:xlink="http://www.w3.org/1999/xlink" xlink:type="simple"><person-group><name name-style="western"><surname>Grossu</surname><given-names>AV</given-names></name></person-group> (<year>1956</year>) <source><tp:taxon-name><tp:taxon-name-part taxon-name-part-type="class">Gastropoda</tp:taxon-name-part></tp:taxon-name>. <tp:taxon-name><tp:taxon-name-part taxon-name-part-type="subclass">Prosobranchia</tp:taxon-name-part></tp:taxon-name> şi <tp:taxon-name><tp:taxon-name-part taxon-name-part-type="subclass">Opisthobranchia</tp:taxon-name-part></tp:taxon-name>. Fauna Republicii Populare Romîne. <tp:taxon-name><tp:taxon-name-part taxon-name-part-type="phylum">Mollusca</tp:taxon-name-part></tp:taxon-name></source>. <publisher-name>Editura Acad. RPR</publisher-name>, <publisher-loc>Bucuresti</publisher-loc>, <volume>3</volume>(<issue>2</issue>): <fpage>1</fpage>–<lpage>220</lpage>.</mixed-citation></ref><ref id="B1"><mixed-citation xmlns:xlink="http://www.w3.org/1999/xlink" xlink:type="simple"><person-group><name name-style="western"><surname>Angelov</surname><given-names>A</given-names></name></person-group> (<year>1960</year>) <article-title>Contribution to the study of the Bulgarian freshwater mollusks.</article-title><source>News of the Zoological Institute with Museum, Sofia</source><volume>9</volume>: <fpage>411</fpage>–<lpage>413</lpage>.</mixed-citation></ref><ref id="B2"><mixed-citation xmlns:xlink="http://www.w3.org/1999/xlink" xlink:type="simple"><person-group><name name-style="western"><surname>Angelov</surname><given-names>A</given-names></name></person-group> (<year>2000</year>) <source><tp:taxon-name><tp:taxon-name-part taxon-name-part-type="phylum">Mollusca</tp:taxon-name-part></tp:taxon-name> (<tp:taxon-name><tp:taxon-name-part taxon-name-part-type="class">Gastropoda</tp:taxon-name-part></tp:taxon-name> et <tp:taxon-name><tp:taxon-name-part taxon-name-part-type="class">Bivalvia</tp:taxon-name-part></tp:taxon-name>) aquae dulcis, catalogus Faunae Bulgaricae</source>. <publisher-name>Pensoft &amp; Backhuys Publ.</publisher-name>, <publisher-loc>Sofia, Leiden</publisher-loc>, <size units="page">54 pp</size>.</mixed-citation></ref><ref id="B10"><mixed-citation xmlns:xlink="http://www.w3.org/1999/xlink" xlink:type="simple"><person-group><name name-style="western"><surname>Falniowski</surname><given-names>A</given-names></name><name name-style="western"><surname>Szarowska</surname><given-names>M</given-names></name><name name-style="western"><surname>Sirbu</surname><given-names>I</given-names></name></person-group> (<year>2009a</year>) <article-title><italic><tp:taxon-name><tp:taxon-name-part taxon-name-part-type="genus">Bythinella</tp:taxon-name-part></tp:taxon-name></italic> Moquin-Tandon, 1856 (<tp:taxon-name><tp:taxon-name-part taxon-name-part-type="class">Gastropoda</tp:taxon-name-part></tp:taxon-name>: <tp:taxon-name><tp:taxon-name-part taxon-name-part-type="superfamily">Rissooidea</tp:taxon-name-part></tp:taxon-name>: <tp:taxon-name><tp:taxon-name-part taxon-name-part-type="family">Bythinellidae</tp:taxon-name-part></tp:taxon-name>) in Romania: species richness in a glacial refugium.</article-title><source>Journal of Natural History</source><volume>43</volume>: <fpage>2955</fpage>–<lpage>2973</lpage>. doi: <ext-link ext-link-type="doi" xlink:href="10.1080/00222930903359636" xlink:type="simple">10.1080/00222930903359636</ext-link></mixed-citation></ref><ref id="B11"><mixed-citation xmlns:xlink="http://www.w3.org/1999/xlink" xlink:type="simple"><person-group><name name-style="western"><surname>Falniowski</surname><given-names>A</given-names></name><name name-style="western"><surname>Szarowska</surname><given-names>M</given-names></name><name name-style="western"><surname>Sirbu</surname><given-names>I</given-names></name></person-group> (<year>2009b</year>) <article-title><italic><tp:taxon-name><tp:taxon-name-part taxon-name-part-type="genus">Bythinella</tp:taxon-name-part></tp:taxon-name></italic> Moquin-Tandon, 1856 (<tp:taxon-name><tp:taxon-name-part taxon-name-part-type="class">Gastropoda</tp:taxon-name-part></tp:taxon-name>: <tp:taxon-name><tp:taxon-name-part taxon-name-part-type="superfamily">Rissooidea</tp:taxon-name-part></tp:taxon-name>: <tp:taxon-name><tp:taxon-name-part taxon-name-part-type="family">Bythinellidae</tp:taxon-name-part></tp:taxon-name>) in Romania: its morphology with description of four new species.</article-title><source>Folia Malacologica</source><volume>17</volume>: <fpage>21</fpage>–<lpage>36</lpage>. doi: <ext-link ext-link-type="doi" xlink:href="10.2478/v10125-009-0003-2" xlink:type="simple">10.2478/v10125-009-0003-2</ext-link></mixed-citation></ref></ref-list></tp:taxon-treatment>
