# Supplementary material for: New Bythinella (Gastropoda, Bythinellidae) species from western Turkey
Source: Zookeys. 2015 Feb 4;(481):1–13. doi: 10.3897/zookeys.481.8225 (PMC4319097; doi:10.3897/zookeys.481.8225)
Supplement: XML Treatment for Bythinella magdalenae [file zookeys.481.8225-treatment4.xml]

<!DOCTYPE tp:taxon-treatment
  PUBLIC "-//TaxonX//DTD Taxonomic Treatment Publishing DTD v0 20100105//EN" "tax-treatment-NSO.dtd">
<tp:taxon-treatment xmlns:tp="http://www.plazi.org/taxpub"><tp:treatment-meta><kwd-group><label>Taxon classification</label><kwd><named-content content-type="kingdom">Animalia</named-content></kwd><kwd><named-content content-type="order">Littorinimorpha</named-content></kwd><kwd><named-content content-type="family">Bythinellidae</named-content></kwd></kwd-group><mixed-citation publication-type="journal"><person-group><name><surname>Yıldırım</surname><given-names>Mehmet Zeki</given-names></name><name><surname>Kebapçı</surname><given-names>Ümit</given-names></name><name><surname>Koca</surname><given-names>Seval Bahadır</given-names></name><name><surname>Yüce</surname><given-names>Arzu</given-names></name></person-group><article-title>New <italic><tp:taxon-name><tp:taxon-name-part taxon-name-part-type="genus">Bythinella</tp:taxon-name-part></tp:taxon-name></italic> (<tp:taxon-name><tp:taxon-name-part taxon-name-part-type="class">Gastropoda</tp:taxon-name-part></tp:taxon-name>, <tp:taxon-name><tp:taxon-name-part taxon-name-part-type="family">Bythinellidae</tp:taxon-name-part></tp:taxon-name>) species from western Turkey</article-title><source>Zookeys</source><day>4</day><month>2</month><year>2015</year><volume>2015</volume><issue>481</issue><fpage>1</fpage><lpage>13</lpage><pub-id pub-id-type="doi">10.3897/zookeys.481.8225</pub-id></mixed-citation></tp:treatment-meta><tp:nomenclature><tp:taxon-name>
                        <tp:taxon-name-part taxon-name-part-type="genus">Bythinella</tp:taxon-name-part>
                        <tp:taxon-name-part taxon-name-part-type="species">magdalenae</tp:taxon-name-part>
                        <object-id xmlns:xlink="http://www.w3.org/1999/xlink" content-type="zoobank" xlink:type="simple">http://zoobank.org/669E7842-7985-473B-837B-C06917BF0962</object-id>
                    </tp:taxon-name><tp:taxon-authority>Yıldırım, Kebapçı &amp; Bahadır Koca</tp:taxon-authority><tp:taxon-status xmlns:xlink="http://www.w3.org/1999/xlink" xlink:type="simple">sp. n.</tp:taxon-status><xref ref-type="fig" rid="F4">Figs 4</xref><xref ref-type="fig" rid="F6">, 6c</xref></tp:nomenclature><tp:treatment-sec sec-type="Holotype"><title>Holotype</title><p>(Coll. Yıldırım): SH 2,5 mm, SW 1,62 mm, ah 1,12 mm, aw 1,06 mm; TURKEY, Aydın, İncirliova, Karagözler Village, Karapınar spring above the village, <named-content xmlns:xlink="http://www.w3.org/1999/xlink" content-type="dwc:verbatimCoordinates" xlink:type="simple">37°57,796'N, 27°49,375'E</named-content>, leg. S. Bahadır Koca. Paratypes: 17 ex in Coll. Yıldırım, same data and locality as holotype; 18 ex in Coll. Yıldırım, TURKEY, Aydın, İncirliova, Karagözler Village, Çaycuk spring above the village, <named-content xmlns:xlink="http://www.w3.org/1999/xlink" content-type="dwc:verbatimCoordinates" xlink:type="simple">37°57,829'N, 27°49,230'E</named-content>, leg. S. Bahadır Koca.</p></tp:treatment-sec><tp:treatment-sec sec-type="Type locality"><title>Type locality.</title><p>Karapınar Spring, Karagözler Village, İncirliova, Aydın.</p></tp:treatment-sec><tp:treatment-sec sec-type="Etymology"><title>Etymology.</title><p>Named after the late Polish malacologist Magdalena Szarowska (1952–2013), who contributed greatly especially to the knowledge of the Balkan <tp:taxon-name><tp:taxon-name-part taxon-name-part-type="superfamily">Truncatelloidea</tp:taxon-name-part></tp:taxon-name>.</p></tp:treatment-sec><tp:treatment-sec sec-type="Description"><title>Description.</title><p>Shell ovate-conical and with 3–3,5 whorls. Apex truncated. Last whorl slowly increasing and broader than previous whorls, sutures not deep and periphery nearly flat. Aperture roundish oval. Umbilicus small, hollow shaped and covered by the lip. Operculum nucleus along left margin, oval shaped and with distinct growth lines.</p><p>Head having little amount of pigmentation, rather concentrated on the tips of the tentacles and around the mouth. Tentacles slightly longer than snout. Penis unpigmented, tapering towards the tip, tip not very pointed at its distal end, club-shaped. Tubular gland externally visible, thin, elongated and convoluted. Bursa copulatrix narrow and elongated, rs<sub>1</sub> globular in shape. Central tooth of radula with 9 pointed cusps, 1 median and 4 each on sides; lateral margin without any cusps, but undulated.</p><p>Measurements: Karapınar Spring (n=18): SH: 2.55 mm (min 2.19/max 2.91), SW: 1.64 mm (min 1.37/max 1.78), SH/SW: 1.55 (min 1.42/max 1.72), SW/SH:  0.65 (min 0.58/max 0.70), ah/SH: 0.45 (min 0.44/max 0.46). Çaycuk Spring (n=18): SH: 2.41 mm (min 2.06/max 2.78), SW: 1.59 mm (min 1.31/max 1.87), SH/SW: 1.52 (min 1.37/max 1.66), SW/SH:  0.66 (min 0.64/max 0.67), ah/SH: 0.46 (min 0.46/max 0.48).</p><fig id="F4" position="float" orientation="portrait"><label>Figure 4.</label><caption><p>Shell and anatomy of <italic><tp:taxon-name><tp:taxon-name-part taxon-name-part-type="genus">Bythinella</tp:taxon-name-part> <tp:taxon-name-part taxon-name-part-type="species">magdalenae</tp:taxon-name-part></tp:taxon-name></italic> sp. n.: <bold>a</bold> shell <bold>b</bold> male head and penis in natural position <bold>c</bold> penis <bold>d</bold> female genitalia. Scale bars = 1 mm.</p></caption><graphic xmlns:xlink="http://www.w3.org/1999/xlink" xlink:href="zookeys-481-001-g004.jpg" position="float" orientation="portrait" xlink:type="simple" id="oo_38074.jpg"/></fig></tp:treatment-sec><tp:treatment-sec sec-type="Differential diagnosis"><title>Differential diagnosis.</title><p><italic><tp:taxon-name><tp:taxon-name-part taxon-name-part-type="genus">Bythinella</tp:taxon-name-part> <tp:taxon-name-part taxon-name-part-type="species">magdalenae</tp:taxon-name-part></tp:taxon-name></italic> sp. n. is distinguished from <italic><tp:taxon-name><tp:taxon-name-part taxon-name-part-type="genus">Bythinella</tp:taxon-name-part> <tp:taxon-name-part taxon-name-part-type="species">cosensis</tp:taxon-name-part></tp:taxon-name></italic> <xref ref-type="bibr" rid="B29">Schütt 1980</xref> (from Kos island) by the smaller number of shell whorls and the differing number of cusps on the central tooth of radula. It can be distinguished from other Turkish congeners by the flat periphery of the whorls and shallow sutures.</p></tp:treatment-sec><tp:treatment-sec sec-type="Habitat"><title>Habitat.</title><p>Specimens were collected from two small, closely proximal seepage springs.</p></tp:treatment-sec><tp:treatment-sec sec-type="Remarks"><title>Remarks.</title><p>Çaycuk Spring is very close to the type locality, thus indeed <italic><tp:taxon-name><tp:taxon-name-part taxon-name-part-type="genus">Bythinella</tp:taxon-name-part> <tp:taxon-name-part taxon-name-part-type="species">magdalenae</tp:taxon-name-part></tp:taxon-name></italic> sp. n. can be considered a single spot endemic as in the case of other species known from Turkey.</p></tp:treatment-sec><tp:treatment-sec><!--Section generated to contain objects referenced in tp:taxon-treatment.--><fig id="F6" position="float" orientation="portrait"><label>Figure 6.</label><caption><p><italic><tp:taxon-name><tp:taxon-name-part taxon-name-part-type="genus">Bythinella</tp:taxon-name-part></tp:taxon-name></italic> species from western Anatolia: <bold>a</bold> <italic><tp:taxon-name><tp:taxon-name-part taxon-name-part-type="genus">Bythinella</tp:taxon-name-part> <tp:taxon-name-part taxon-name-part-type="species">anatolica</tp:taxon-name-part></tp:taxon-name></italic> sp. n. <bold>b</bold> <italic><tp:taxon-name><tp:taxon-name-part taxon-name-part-type="genus">Bythinella</tp:taxon-name-part> <tp:taxon-name-part taxon-name-part-type="species">istanbulensis</tp:taxon-name-part></tp:taxon-name></italic> sp. n. <bold>c</bold> <italic><tp:taxon-name><tp:taxon-name-part taxon-name-part-type="genus">Bythinella</tp:taxon-name-part> <tp:taxon-name-part taxon-name-part-type="species">magdalenae</tp:taxon-name-part></tp:taxon-name></italic> sp. n. <bold>d</bold> <italic><tp:taxon-name><tp:taxon-name-part taxon-name-part-type="genus">Bythinella</tp:taxon-name-part> <tp:taxon-name-part taxon-name-part-type="species">wilkei</tp:taxon-name-part></tp:taxon-name></italic> sp. n.</p></caption><graphic xmlns:xlink="http://www.w3.org/1999/xlink" xlink:href="zookeys-481-001-g006.jpg" position="float" orientation="portrait" xlink:type="simple" id="oo_38076.jpg"/></fig></tp:treatment-sec><ref-list><ref id="B29"><mixed-citation xmlns:xlink="http://www.w3.org/1999/xlink" xlink:type="simple"><person-group><name name-style="western"><surname>Schütt</surname><given-names>H</given-names></name></person-group> (<year>1980</year>) <article-title>Zur Kenntnis Griechischer Hydrobiiden.</article-title><source>Archiv für Molluskende</source><volume>110</volume>: <fpage>115</fpage>–<lpage>149</lpage>.</mixed-citation></ref></ref-list></tp:taxon-treatment>
