# Supplementary material for: New Bythinella (Gastropoda, Bythinellidae) species from western Turkey
Source: Zookeys. 2015 Feb 4;(481):1–13. doi: 10.3897/zookeys.481.8225 (PMC4319097; doi:10.3897/zookeys.481.8225)
Supplement: XML Treatment for Bythinella wilkei [file zookeys.481.8225-treatment5.xml]

<!DOCTYPE tp:taxon-treatment
  PUBLIC "-//TaxonX//DTD Taxonomic Treatment Publishing DTD v0 20100105//EN" "tax-treatment-NSO.dtd">
<tp:taxon-treatment xmlns:tp="http://www.plazi.org/taxpub"><tp:treatment-meta><kwd-group><label>Taxon classification</label><kwd><named-content content-type="kingdom">Animalia</named-content></kwd><kwd><named-content content-type="order">Littorinimorpha</named-content></kwd><kwd><named-content content-type="family">Bythinellidae</named-content></kwd></kwd-group><mixed-citation publication-type="journal"><person-group><name><surname>Yıldırım</surname><given-names>Mehmet Zeki</given-names></name><name><surname>Kebapçı</surname><given-names>Ümit</given-names></name><name><surname>Koca</surname><given-names>Seval Bahadır</given-names></name><name><surname>Yüce</surname><given-names>Arzu</given-names></name></person-group><article-title>New <italic><tp:taxon-name><tp:taxon-name-part taxon-name-part-type="genus">Bythinella</tp:taxon-name-part></tp:taxon-name></italic> (<tp:taxon-name><tp:taxon-name-part taxon-name-part-type="class">Gastropoda</tp:taxon-name-part></tp:taxon-name>, <tp:taxon-name><tp:taxon-name-part taxon-name-part-type="family">Bythinellidae</tp:taxon-name-part></tp:taxon-name>) species from western Turkey</article-title><source>Zookeys</source><day>4</day><month>2</month><year>2015</year><volume>2015</volume><issue>481</issue><fpage>1</fpage><lpage>13</lpage><pub-id pub-id-type="doi">10.3897/zookeys.481.8225</pub-id></mixed-citation></tp:treatment-meta><tp:nomenclature><tp:taxon-name>
                        <tp:taxon-name-part taxon-name-part-type="genus">Bythinella</tp:taxon-name-part>
                        <tp:taxon-name-part taxon-name-part-type="species">wilkei</tp:taxon-name-part>
                        <object-id xmlns:xlink="http://www.w3.org/1999/xlink" content-type="zoobank" xlink:type="simple">http://zoobank.org/3C7814DB-62E3-458B-9FB9-E4A026F339DD</object-id>
                    </tp:taxon-name><tp:taxon-authority>Yıldırım, Kebapçı &amp; Bahadır Koca</tp:taxon-authority><tp:taxon-status xmlns:xlink="http://www.w3.org/1999/xlink" xlink:type="simple">sp. n.</tp:taxon-status><xref ref-type="fig" rid="F5">Figs 5</xref><xref ref-type="fig" rid="F6">, 6d</xref><!--PageBreak--></tp:nomenclature><tp:treatment-sec sec-type="Holotype"><title>Holotype</title><p>(Coll. Yıldırım): SH 2.75 mm, SW 1.84 mm, ah 1.28 mm, aw 1.12 mm; TURKEY, Kocaeli, Maşukiye, spring along the road to Kartepe, <named-content xmlns:xlink="http://www.w3.org/1999/xlink" content-type="dwc:verbatimCoordinates" xlink:type="simple">40°40.603'N, 30°08.605'E</named-content>, leg. S. Bahadır Koca. Paratypes: 29 ex in Coll. Yıldırım, same data and locality as holotype.</p></tp:treatment-sec><tp:treatment-sec sec-type="Type locality"><title>Type locality.</title><p>Spring along the road to Kartepe, Maşukiye, Kocaeli.</p></tp:treatment-sec><tp:treatment-sec sec-type="Etymology"><title>Etymology.</title><p>Named after the malacologist Thomas Wilke (Justus Liebig University, Germany).</p></tp:treatment-sec><tp:treatment-sec sec-type="Description"><title>Description.</title><p>Shell oval conical, light brown, but appearing blackish due to encrustation; having 3–3.5 tumid whorls; last whorl slowly increasing and broader than previous whorls, sutures deep. Apex blunt. Aperture roundish oval, last whorl strongly descending towards aperture and aperture projected forward, lip in some individuals <!--PageBreak-->having a small protuberance in upper palatal margin. Umbilicus small, hollow or completely covered by the lip. Operculum ovate, translucent and with distinct growth lines.</p><p>Head having little pigmentation, pigment rather concentrated on bases of the tentacles and around mouth. Tentacles short and broad. Unpigmented penis tapering towards the tip, tip not pointed at its distal end; tubular gland thick and with two convolutions. Bursa copulatrix narrow and elongated, rs<sub>1</sub> elongate. Central tooth of radula with 9 pointed cusps, 1 median and 4 each on sides; lateral margins lacking cusps, but undulated.</p><p>Measurements (n=22): SH: 2.80 mm (min 2.56/max 3.03), SW: 1.88 mm (min 1.56/max 2.19), SH/SW: 1.50 (min 1.31/max 1.68), SW/SH: 0.66 (min 0.60/max 0.76), ah/SH: 0.47 (min 0.41/max 0.51).</p><fig id="F5" position="float" orientation="portrait"><label>Figure 5.</label><caption><p>Shell and anatomy of <italic><tp:taxon-name><tp:taxon-name-part taxon-name-part-type="genus">Bythinella</tp:taxon-name-part> <tp:taxon-name-part taxon-name-part-type="species">wilkei</tp:taxon-name-part></tp:taxon-name></italic> sp. n.: <bold>a</bold> shell <bold>b</bold> male head and penis in natural position <bold>c</bold> penis <bold>d</bold> female genitalia. Scale bars = 1 mm.</p></caption><graphic xmlns:xlink="http://www.w3.org/1999/xlink" xlink:href="zookeys-481-001-g005.jpg" position="float" orientation="portrait" xlink:type="simple" id="oo_38075.jpg"/></fig><fig id="F6" position="float" orientation="portrait"><label>Figure 6.</label><caption><p><italic><tp:taxon-name><tp:taxon-name-part taxon-name-part-type="genus">Bythinella</tp:taxon-name-part></tp:taxon-name></italic> species from western Anatolia: <bold>a</bold> <italic><tp:taxon-name><tp:taxon-name-part taxon-name-part-type="genus">Bythinella</tp:taxon-name-part> <tp:taxon-name-part taxon-name-part-type="species">anatolica</tp:taxon-name-part></tp:taxon-name></italic> sp. n. <bold>b</bold> <italic><tp:taxon-name><tp:taxon-name-part taxon-name-part-type="genus">Bythinella</tp:taxon-name-part> <tp:taxon-name-part taxon-name-part-type="species">istanbulensis</tp:taxon-name-part></tp:taxon-name></italic> sp. n. <bold>c</bold> <italic><tp:taxon-name><tp:taxon-name-part taxon-name-part-type="genus">Bythinella</tp:taxon-name-part> <tp:taxon-name-part taxon-name-part-type="species">magdalenae</tp:taxon-name-part></tp:taxon-name></italic> sp. n. <bold>d</bold> <italic><tp:taxon-name><tp:taxon-name-part taxon-name-part-type="genus">Bythinella</tp:taxon-name-part> <tp:taxon-name-part taxon-name-part-type="species">wilkei</tp:taxon-name-part></tp:taxon-name></italic> sp. n.</p></caption><graphic xmlns:xlink="http://www.w3.org/1999/xlink" xlink:href="zookeys-481-001-g006.jpg" position="float" orientation="portrait" xlink:type="simple" id="oo_38076.jpg"/></fig></tp:treatment-sec><tp:treatment-sec sec-type="Differential diagnosis"><title>Differential diagnosis.</title><p>Excluding <italic><tp:taxon-name><tp:taxon-name-part taxon-name-part-type="genus">Bythinella</tp:taxon-name-part> <tp:taxon-name-part taxon-name-part-type="species">anatolica</tp:taxon-name-part></tp:taxon-name></italic> sp. n. described from Manisa Province, <italic><tp:taxon-name><tp:taxon-name-part taxon-name-part-type="genus">Bythinella</tp:taxon-name-part> <tp:taxon-name-part taxon-name-part-type="species">wilkei</tp:taxon-name-part></tp:taxon-name></italic> sp. n. has a larger shell than other Turkish congeners. The nearly circular aperture, which is strongly descending and projected forward, is also characteristic of the new species.</p><!--PageBreak--></tp:treatment-sec><tp:treatment-sec sec-type="Habitat"><title>Habitat.</title><p>The specimens were collected from the outflow of a small spring having little vegetation and a gravel substrate.</p></tp:treatment-sec><tp:treatment-sec sec-type="Remarks"><title>Remarks.</title><p>The species is one of the two northernmost distributed congeners in Turkey. Unlike <italic><tp:taxon-name><tp:taxon-name-part taxon-name-part-type="genus">Bythinella</tp:taxon-name-part> <tp:taxon-name-part taxon-name-part-type="species">istanbulensis</tp:taxon-name-part></tp:taxon-name></italic> sp. n. the new species is found in higher altitudes.</p></tp:treatment-sec></tp:taxon-treatment>
